# Supplementary material for: GC-MS-Based Metabolomics Provides Insights into the Biochemical Peculiarity of Seven Brown Algal Species of the Order Fucales
Source: Mar Drugs. 2026 Jun 29;24(7):227. doi: 10.3390/md24070227 (PMC13412289; doi:10.3390/md24070227)
Supplement: Supplementary file 1 [file marinedrugs-24-00227-s001.zip]

Archive with 1 entries (1 files):
- marinedrugs-4347857-supplementary.pdf
